# Supplementary material for: A perennial living mulch system fosters a more diverse and balanced soil bacterial community
Source: PLoS One. 2023 Aug 29;18(8):e0290608. doi: 10.1371/journal.pone.0290608 (PMC10464973; doi:10.1371/journal.pone.0290608)
Supplement: S1 Appendix — (XLSX) [file pone.0290608.s001.xlsx]

## Sheet: Sheet1
JGW_061	TCGTCGGCAGCGTCAGATGTGTATAAGAGACAGNNNNNNNNGAGTGYCAGCMGCCGCGGTAA	Earth Microbiome 515FB-1 with nextera linker, molecular tag, and frameshift as per Lundberg et al 2013
JGW_062	TCGTCGGCAGCGTCAGATGTGTATAAGAGACAGNNNNTNNNNGAGTGYCAGCMGCCGCGGTAA	Earth Microbiome 515FB-2 with nextera linker, molecular tag, and frameshift as per Lundberg et al 2013
JGW_063	TCGTCGGCAGCGTCAGATGTGTATAAGAGACAGNNNNCTNNNNGAGTGYCAGCMGCCGCGGTAA	Earth Microbiome 515FB-3 with nextera linker, molecular tag, and frameshift as per Lundberg et al 2013
JGW_064	TCGTCGGCAGCGTCAGATGTGTATAAGAGACAGNNNNACTNNNNGAGTGYCAGCMGCCGCGGTAA	Earth Microbiome 515FB-4 with nextera linker, molecular tag, and frameshift as per Lundberg et al 2013
JGW_065	TCGTCGGCAGCGTCAGATGTGTATAAGAGACAGNNNNGACTNNNNGAGTGYCAGCMGCCGCGGTAA	Earth Microbiome 515FB-5 with nextera linker, molecular tag, and frameshift as per Lundberg et al 2013
JGW_066	TCGTCGGCAGCGTCAGATGTGTATAAGAGACAGNNNNTGACTNNNNGAGTGYCAGCMGCCGCGGTAA	Earth Microbiome 515FB-6 with nextera linker, molecular tag, and frameshift as per Lundberg et al 2013
JGW_067	GTCTCGTGGGCTCGGAGATGTGTATAAGAGACAGNNNNNNNNGAGGACTACNVGGGTWTCTAAT	Earth Microbiome 806RB-1 with nextera linker, molecular tag, and frameshift as per Lundberg et al 2013
JGW_068	GTCTCGTGGGCTCGGAGATGTGTATAAGAGACAGNNNNTNNNNGAGGACTACNVGGGTWTCTAAT	Earth Microbiome 806RB-2 with nextera linker, molecular tag, and frameshift as per Lundberg et al 2013
JGW_069	GTCTCGTGGGCTCGGAGATGTGTATAAGAGACAGNNNNCTNNNNGAGGACTACNVGGGTWTCTAAT	Earth Microbiome 806RB-3 with nextera linker, molecular tag, and frameshift as per Lundberg et al 2013
JGW_070	GTCTCGTGGGCTCGGAGATGTGTATAAGAGACAGNNNNACTNNNNGAGGACTACNVGGGTWTCTAAT	Earth Microbiome 806RB-4 with nextera linker, molecular tag, and frameshift as per Lundberg et al 2013
JGW_071	GTCTCGTGGGCTCGGAGATGTGTATAAGAGACAGNNNNGACTNNNNGAGGACTACNVGGGTWTCTAAT	Earth Microbiome 806RB-5 with nextera linker, molecular tag, and frameshift as per Lundberg et al 2013
JGW_072	GTCTCGTGGGCTCGGAGATGTGTATAAGAGACAGNNNNTGACTNNNNGAGGACTACNVGGGTWTCTAAT	Earth Microbiome 806RB-6 with nextera linker, molecular tag, and frameshift as per Lundberg et al 2013
primer name	sequence	producer	link for sequence
pPNA	GGCTCAACCCTGGACAG	PNA Bio	https://www.pnabio.com/products/PCR_blocker.htm
mPNA	GGCAAGTGTTCTTCGGA	PNA Bio	https://www.pnabio.com/products/PCR_blocker.htm
